# Supplementary material for: Postoperative Acute-Phase Gait Training Using Hybrid Assistive Limb Improves Gait Ataxia in a Patient with Intradural Spinal Cord Compression Due to Spinal Tumors
Source: Medicina (Kaunas). 2022 Dec 12;58(12):1825. doi: 10.3390/medicina58121825 (PMC9782825; doi:10.3390/medicina58121825)
Supplement: Supplementary file 1 [file medicina-58-01825-s001.zip]

Archive with 1 entries (1 files):
- medicina-1989006-supplementary.mp4
